# Supplementary material for: Transferrin Receptor Protein 1 Cooperates with mGluR2 To Mediate the Internalization of Rabies Virus and SARS-CoV-2
Source: J Virol. 2023 Feb 13;97(2):e01611-22. doi: 10.1128/jvi.01611-22 (PMC9972945; doi:10.1128/jvi.01611-22)
Supplement: Supplemental file 1 — Table S1. Download jvi.01611-22-s0001.xlsx, XLSX file, 0.05 MB [file jvi.01611-22-s0001.xlsx]

## Sheet: Sheet1
Total Spectral Counts over all Three experiments
			Replicate-1		Replicate-2		Replicate-3		Replicate-1		Replicate-2		Replicate-3
Protein IDs	Protein names	Gene names	Unique peptides-Control	Unique peptides-mGluR2	Unique peptides-Control	Unique peptides-mGluR2	Unique peptides-Control	Unique peptides-mGluR2	Label-free quantification intensity-Control	Label-free quantification intensity-mGluR2	Label-free quantification intensity-Control	Label-free quantification intensity-mGluR2	Label-free quantification intensity-Control	Label-free quantification intensity-mGluR2
A8K1R9	Metabotropic glutamate receptor 2	mGluR2	1	31	1	34	2	30	0	12530000000	40659000	6261600000	13670000	5178000000
C9JHK9	ATP-binding cassette sub-family F member 2	ABCF2	0	0	0	1	0	1	0	0	0	1869800	0	1778100
F2Z2Q9	Low molecular weight phosphotyrosine protein phosphatase	ACP1	0	1	0	2	0	1	0	10982000	0	2038100	0	2741600
Q59EC0	Adenosine deaminase, RNA-specific isoform ADAR-a variant	ADAR	0	1	0	6	3	5	0	26936000	0	21384000	16706000	24347000
A0A087WUX6	Proteasomal ubiquitin receptor ADRM1	ADRM1	0	1	0	1	0	1	0	2527600	0	1124300	0	891040
H0YJ63	Activator of 90 kDa heat shock protein ATPase homolog 1	AHSA1	0	1	0	1	1	1	0	964870	0	1951200	384700	760010
O95831	Apoptosis-inducing factor 1	AIFM1	0	1	1	3	2	3	0	0	0	11717000	0	5697700
U3KQF2	ADP-ribosylation factor 4	ARF4	0	0	0	2	0	1	0	0	0	2953000	0	5666800
F8VP99	ADP-ribosylation factor-like protein 1	ARL1	0	0	0	1	0	1	0	0	0	1438400	0	997640
Q9NVI7	ATPase family AAA domain-containing protein 3A	ATAD3A	0	0	0	1	0	1	0	21246000	5629900	56196000	20196000	36544000
B7Z3V1	Sodium/potassium-transporting ATPase subunit alpha	ATP1A1	0	2	0	6	1	5	0	11241000	0	27674000	2364200	12597000
A0A0S2Z3L2	ATPase Ca++ transporting cardiac muscle slow twitch 2 isoform 1	ATP2A2	0	1	0	8	0	4	0	22103000	0	20011000	0	10659000
B4DL14	ATP synthase subunit gamma	ATP5C1	1	3	3	5	2	4	81795000	55007000	57891000	59747000	33462000	40796000
H0YH81	ATP synthase subunit beta	ATP5F1B	1	2	0	3	2	3	33653000	8653600	0	3470400	5320000	5515700
Q53HH2	ATP synthase subunit O	ATP5O	0	2	0	1	1	2	0	5201800	0	3794200	4242100	5087500
A0A024QZC0	Ataxin 2-like	ATXN2L	0	0	0	1	0	1	0	0	0	2539400	0	3017700
Q499Z2	Hexosyltransferase	B3GALT6	0	0	0	1	0	2	0	0	0	0	0	2839600
O95816	BAG family molecular chaperone regulator 2	BAG2	0	4	0	5	0	4	0	85784000	0	21140000	0	20557000
A0A1U9X7A9	Large proline-rich protein BAG6	BAG6	0	4	0	5	0	5	0	41160000	0	17056000	0	13511000
B3KND8	Bromodomain adjacent to zinc finger domain protein 1A	BAZ1A	0	0	0	2	0	1	0	0	0	3684300	0	0
Q9UIG0	Tyrosine-protein kinase BAZ1B	BAZ1B	0	0	0	6	3	6	0	0	0	15023000	10261000	19278000
Q8NFC6	Biorientation of chromosomes in cell division protein 1-like 1	BOD1L1	0	0	0	1	0	1	0	0	0	9338600	0	11345000
Q8TDN6	Ribosome biogenesis protein BRX1 homolog	BRIX1	1	0	0	5	2	4	432450000	0	0	51217000	48704000	43048000
A8K651	Complement component 1 Q subcomponent-binding protein	C1QBP	0	1	0	2	1	1	0	10725000	0	9135900	5009200	4625400
F8VPD4	CAD protein	CAD	0	1	1	7	2	5	0	2440900	1877600	15825000	3547000	4882000
B4DHR1	Calreticulin	CALR	0	2	0	2	0	0	0	16836000	0	7992500	0	0
P27824	Calnexin	CANX	0	13	0	13	0	13	0	983940000	0	256240000	0	385110000
G3V153	Caprin-1	CAPRIN1	0	1	0	3	1	2	0	10955000	0	14824000	8774000	7323600
B1AK87	F-actin-capping protein subunit beta	CAPZB	0	1	1	2	1	1	0	35562000	14387000	6000100	10218000	5843100
I3L0U5	Coiled-coil domain-containing protein 137	CCDC137	0	0	0	2	0	1	0	0	0	7497500	0	0
E9PQV5	Cilia- and flagella-associated protein 100	CCDC37	0	1	0	1	1	1	0	164570000	0	549520	1497800	666910
B3KX11	T-complex protein 1 subunit gamma	CCT3	0	1	1	3	1	1	0	0	0	2859600	0	0
A0A024QZP7	Cell division cycle 2	CDC2	0	1	0	4	2	3	0	17751000	8771800	19639000	7658700	13090000
B4DSH1	Cell division cycle 5-like protein	CDC5L	0	1	4	10	7	11	0	18533000	23757000	51908000	46516000	54473000
B3KSW0	CDP-diacylglycerol--inositol 3-phosphatidyltransferase	CDIPT	0	0	0	1	0	1	0	0	0	1117900	0	352500
J3QRG6	Cyclin-dependent kinase inhibitor 2A	CDKN2A	0	1	0	2	0	2	0	9043800	0	3865700	0	2780500
B2R5U7	CCAAT-box-binding transcription factor	CEBPZ	0	0	0	5	1	3	0	0	0	9132800	4356900	5792700
B4E112	Cofilin-1	CFL1	0	1	0	4	3	3	0	0	0	18203000	9383600	8838300
J3QK89	Calcium homeostasis endoplasmic reticulum protein	CHERP	0	1	1	2	1	1	0	4284100	4462900	4546900	4167500	3138600
Q8TB01	Cytoskeleton-associated protein 4	CKAP4	0	0	0	1	0	1	0	0	0	2428200	0	1808600
D6RAZ4	Calmegin	CLGN	0	1	0	1	0	0	0	3829800	0	1495300	0	0
E9PMI6	Methylosome subunit pICln	CLNS1A	0	1	1	0	0	1	0	17307000	8289600	0	0	5938800
A0A087WVQ6	Clathrin heavy chain	CLTC	0	1	0	2	1	0	0	374780	0	1455200	352540	0
Q53GF0	N-acetylneuraminic acid synthetase variant	CMAS	0	0	0	1	1	2	0	0	0	3625500	2983700	6150400
P53621	Coatomer subunit alpha	COPA	0	1	0	2	0	2	0	5360600	0	1868800	0	1515700
D3WYY8	Cytochrome c oxidase subunit 2	COX2	0	1	0	1	1	1	0	3471700	0	4449200	1517600	4824600
Q05BZ5	CPSF3 protein	CPSF3	0	1	0	1	0	1	0	1947200	0	820130	0	820940
Q6PKC2	CROP protein	CROP	0	0	0	1	0	1	0	0	0	1677800	0	1748500
A0A024RAV4	Cold shock domain protein A	CSDA	0	0	0	2	0	1	0	0	0	6431100	6106600	8424800
P51398	28S ribosomal protein S29	DAP3	1	0	0	6	2	4	0	0	0	12591000	11818000	14721000
A0A0C4DGS1	Dolichyl-diphosphooligosaccharide--protein glycosyltransferase 48 kDa subunit	DDOST	0	2	0	3	1	3	0	42773000	0	7913100	7860700	24921000
F1T0B3	ATP-dependent RNA helicase DDX1	DDX1	0	2	0	4	3	3	0	9442000	0	8031300	6107200	8777600
Q8TDR3	ATP-dependent RNA helicase DDX20	DDX20	0	1	0	2	1	2	0	0	0	4839600	4533800	4703400
G3V529	ATP-dependent RNA helicase DDX24	DDX24	0	0	0	6	1	5	0	0	0	15903000	6173900	15659000
B7Z6D5	Probable ATP-dependent RNA helicase DDX27	DDX27	0	1	0	4	3	5	0	5564400	0	7444300	7942700	14369000
B4DYZ1	Probable ATP-dependent RNA helicase DDX31	DDX31	0	0	0	1	0	2	0	0	0	2301900	0	5621300
A0A0D9SEM9	ATP-dependent RNA helicase DDX39A	DDX39A	0	1	0	1	0	1	0	4357900	0	2601800	0	3862500
Q53HI2	Probable ATP-dependent RNA helicase DDX41	DDX41	0	1	2	3	2	5	0	23499000	59959000	9502100	9407400	21460000
A0A087X121	Probable ATP-dependent RNA helicase DDX52	DDX52	0	0	0	1	0	1	0	0	0	3294600	0	3386300
Q8TDD1	ATP-dependent RNA helicase DDX54	DDX54	0	0	1	4	1	5	0	0	5751000	8912300	8828300	13655000
B4E0S6	Pre-mRNA-splicing factor ATP-dependent RNA helicase DHX15	DHX15	1	3	3	6	6	7	25756000	18875000	33591000	33875000	19005000	28674000
H7BXY3	ATP-dependent RNA helicase DHX30	DHX30	0	1	3	14	11	16	0	8831200	22515000	103550000	43863000	92931000
Q6P158	ATP-dependent RNA helicase DHX57	DHX57	0	0	0	4	2	4	0	0	0	9271400	6362700	9699400
A0A0C4DGB1	rRNA adenine N(6)-methyltransferase	DIMT1	0	0	0	2	0	2	0	0	0	3634800	0	2887600
U5U7S7	Dyskeratosis congenita 1 isoform 5	DKC1	0	0	0	2	0	2	0	0	0	5829400	0	4702900
P31689	DnaJ homolog subfamily A member 1	DNAJA1	0	1	0	2	0	1	0	9401500	0	14178000	0	7742600
A0A024R6S1	DnaJ homolog, subfamily A member 2	DNAJA2	0	3	0	5	0	3	0	28400000	0	18719000	0	13216000
B3KM81	DnaJ homolog subfamily A member 3	DNAJA3	0	0	0	2	0	1	0	0	0	3035000	0	3456800
Q9UBS4	DnaJ homolog subfamily B member 11	DNAJB11	0	2	0	2	0	2	0	16363000	0	4236800	0	5000300
Q8WXX5	DnaJ homolog subfamily C member 9	DNAJC9	0	0	0	3	0	1	0	0	0	1562100	0	1825700
A0A0S2Z4Y5	Dolichyl-phosphate mannosyltransferase polypeptide 1 catalytic subunit isoform 1	DPM1	0	1	0	5	2	4	0	5140800	0	23594000	7112300	11282000
B0YJ76	Dihydrofolate reductase	DYR	0	1	0	1	0	1	0	0	0	0	0	2225300
Q6IB29	EBNA1 binding protein 2	EBNA1BP2	0	0	0	3	1	2	0	0	0	26374000	8028100	24075000
E9PN91	Elongation factor 1-delta	EEF1D	0	1	0	1	0	0	0	1510500	0	2109600	0	0
Q8IW76	eIF2AK2 protein	EIF2AK2	0	0	0	2	0	2	0	0	0	5471000	0	5137100
P60842	Eukaryotic initiation factor 4A-I	EIF4A1	0	5	3	5	2	5	0	65951000	38569000	39614000	38438000	41636000
P38919	Eukaryotic initiation factor 4A-III	EIF4A3	0	1	1	0	1	2	0	14442000	37062000	0	25545000	13178000
I3L397	Eukaryotic translation initiation factor 5A	EIF5A	0	1	0	3	2	2	0	5676500	0	12038000	8616800	7126600
P50402	Emerin	EMD	0	0	0	2	0	1	0	0	0	2888700	0	3602200
E5RHW4	Erlin-2	ERLIN2	0	4	0	4	1	4	0	71838000	0	26424000	7407300	63546000
Q9H501	ESF1 homolog	ESF1	0	0	0	1	0	1	0	0	0	1447300	0	1163100
B1AMU7	Exosome complex component CSL4	EXOSC1	0	0	0	1	0	1	0	0	0	5212500	0	4061500
Q59G73	Exosome component 10	EXOSC10	0	2	0	7	5	7	0	30229000	0	19713000	21769000	22423000
Q9NQT5	Exosome complex component RRP40	EXOSC3	0	0	1	4	2	4	0	0	8285000	21358000	17643000	17685000
Q9NPD3	Exosome complex component RRP41	EXOSC4	0	1	0	5	2	3	0	27406000	0	15056000	7339200	16021000
Q96CS3	FAS-associated factor 2	FAF2	0	1	1	1	0	1	0	9510500	12259000	3919400	0	2807500
B3KY56	Protein FAM62A	FAM62A	0	3	0	2	0	2	0	4838500	0	3988600	0	2690600
K7EK06	Phenylalanine--tRNA ligase alpha subunit	FARSA	0	1	0	2	1	1	0	0	0	561460	534160	1363700
Q96BS4	FBL protein	FBL	0	0	0	6	2	5	0	0	1770700	48929000	10304000	44785000
E7EU85	Fragile X mental retardation syndrome-related protein 1	FXR1	0	0	0	2	1	2	0	0	0	10157000	6466600	10680000
Q6FI03	G3BP protein	G3BP	0	0	0	2	1	2	0	0	0	4181800	2499200	4138000
Q14697	Neutral alpha-glucosidase AB	GANAB	0	8	0	10	0	8	0	84809000	0	39364000	0	43801000
P04406	Glyceraldehyde-3-phosphate dehydrogenase	GAPDH	0	6	3	8	4	7	0	150300000	65391000	147030000	61675000	66065000
A0A0K0K1K1	Glyceraldehyde-3-phosphate dehydrogenase	GAPDHS	0	1	1	1	0	1	0	442920000	22427000	2842900	0	9203700
A8K9K4	glucosidase I	GCS1	0	3	0	2	0	3	0	4308500	0	2056700	0	2635100
C9JPA8	Golgi to ER traffic protein 4 homolog	GET4	0	1	0	1	0	1	0	2832400	0	2727200	0	1792400
E9KL35	Epididymis tissue sperm binding protein Li 3a	GNB2L1	0	3	1	10	3	3	0	22940000	10113000	51417000	17688000	16083000
P11021	Endoplasmic reticulum chaperone BiP	GRP78	0	11	2	12	6	13	0	135040000	17592000	56734000	35240000	85461000
Q9P035	Very-long-chain (3R)-3-hydroxyacyl-CoA dehydratase 3	HACD3	0	3	0	4	1	3	0	25029000	0	41718000	1458200	25616000
Q8NHX6	DNA helicase	HCC5	0	2	1	3	2	3	0	5189000	11933000	6065600	7312100	6210500
A0A024R3R7	HEAT repeat containing 1	HEATR1	0	0	0	2	1	2	0	0	0	3917700	796660	1575500
Q4VB24	Histone cluster 1, H1e	HIST1H1E	0	0	0	2	0	2	0	0	0	10811000	0	8056900
K7EQA4	Rho GTPase-activating protein 45	HMHA1	0	1	1	1	0	1	0	0	0	0	0	860230
Q13151	Heterogeneous nuclear ribonucleoprotein A0	HNRNPA0	0	0	0	2	1	2	0	0	0	24536000	6817400	12641000
F8W6I7	Heterogeneous nuclear ribonucleoprotein A1	HNRNPA1	0	1	0	6	5	4	0	4803000	0	75042000	17552000	20595000
P22626	Heterogeneous nuclear ribonucleoproteins A2/B1	HNRNPA2B1	0	2	1	10	7	7	0	16850000	12020000	153830000	43448000	84779000
P51991	Heterogeneous nuclear ribonucleoprotein A3	HNRNPA3	1	3	3	7	2	7	19998000	17918000	31925000	76097000	29159000	68166000
M0QXS5	Heterogeneous nuclear ribonucleoprotein L	HNRNPL	0	1	2	4	3	4	0	9623200	8441000	8016300	14778000	11291000
B2R7W4	Heterogeneous nuclear ribonucleoprotein R	HNRNPR	0	1	1	4	3	4	0	9226300	9536100	17045000	14324000	11011000
B3KX72	Heterogeneous nuclear ribonucleoprotein U	HNRNPU	1	5	6	13	9	12	54354000	79670000	110600000	157120000	139750000	215050000
M0R3F1	Heterogeneous nuclear ribonucleoprotein U-like protein 1	HNRNPUL1	0	0	1	2	1	2	0	0	14584000	3562600	0	10966000
B0QZK4	Heterochromatin protein 1-binding protein 3	HP1BP3	0	0	0	5	2	4	0	0	0	24601000	10123000	17584000
Q86YZ3	Hornerin	HRNR	0	3	0	1	2	0	0	15382000	0	5576300	9347300	0
A0A1B0GV93	Very-long-chain 3-oxoacyl-CoA reductase	HSD17B12	0	0	0	1	0	1	0	0	0	4797700	0	2262000
B4DMA2	Heat shock protein HSP 90-beta	HSP90AB1	1	3	0	5	2	3	737030	37301000	10069000	89174000	9454900	60296000
A8K5I0	Epididymis secretory protein Li 103	HSPA1B	1	9	1	13	7	10	84538000	289600000	21523000	326060000	103730000	174170000
P11142	Heat shock cognate 71 kDa protein	HSPA8	0	9	3	11	4	11	5183400	167810000	31857000	159550000	38538000	108270000
B7Z597	60 kDa heat shock protein	HSPD1	0	1	0	4	4	3	0	7245300	0	23511000	11818000	10779000
B4DZB4	Heat shock protein 105 kDa	HSPH1	0	0	0	1	0	1	0	0	0	530590	0	135600
Q5H924	HECT, UBA and WWE domain containing 1	HUWE1	0	1	0	3	0	1	0	1028400	0	615460	0	659810
P41252	Isoleucine--tRNA ligase	IARS	0	1	0	4	1	1	0	3551600	0	7292400	2558500	2930400
Q9NZI8	Insulin-like growth factor 2 mRNA-binding protein 1	IGF2BP1	1	2	2	8	10	10	0	5838400	18246000	79021000	126070000	216110000
B4DY09	Interleukin enhancer-binding factor 2	ILF2	1	2	1	8	6	7	30596000	12677000	12274000	102740000	43432000	107150000
F4ZW64	NF90a	ILF3	0	1	2	8	8	8	0	7290200	24664000	71205000	54090000	100810000
H7C463	MICOS complex subunit MIC60	IMMT	0	2	0	4	1	3	0	8587700	0	9380300	4442500	5919900
Q96P70	Importin-9	IPO9	0	0	0	1	0	1	0	0	0	1438200	0	2351000
A0A0S2Z487	Junction plakoglobin isoform 1	JUP	0	1	0	1	1	0	0	559030	0	176740	340640	0
K7EM02	Katanin p60 ATPase-containing subunit A-like 2	KATNAL2	0	1	0	1	0	1	0	7224800	0	3238500	0	4770400
B4E043	KH domain containing, RNA binding, signal transduction associated 1	KHDRBS1	0	2	2	6	4	6	0	9843900	20403000	57796000	72972000	60446000
O00139	Kinesin-like protein KIF2A	KIF2A	0	0	0	3	1	3	0	0	0	3784100	3665700	3814800
Q8NEZ4	Histone-lysine N-methyltransferase 2C	KMT2C	0	1	0	1	0	1	0	27017000	0	13374000	0	6597500
B7Z5M1	Importin beta-1 subunit	KPNB1	0	1	1	1	0	1	0	74424000	17383000	2015300	0	7154700
Q13601	KRR1 small subunit processome component homolog	KRR1	0	1	0	4	4	5	0	6480200	0	10128000	14162000	25897000
F8W1I4	La-related protein 4	LARP4	0	0	0	1	0	1	0	0	0	628810	0	516320
Q4G0J3	La-related protein 7	LARP7	0	0	0	1	0	2	0	0	0	2315900	0	4878300
Q9Y4W2	Ribosomal biogenesis protein LAS1L	LAS1L	0	0	0	3	0	2	0	0	0	3542300	0	6160300
Q14739	Delta(14)-sterol reductase	LBR	0	2	1	4	0	3	0	15326000	7009500	13997000	0	13622000
H7C2W6	Prolyl 3-hydroxylase 1	LEPRE1	0	1	0	1	0	1	0	7302600	0	2597000	0	4139800
Q53FS4	Lectin, mannose-binding, 1	LMAN1	0	2	0	2	0	2	0	31933000	0	7810300	0	9323900
A0A0D9SFY5	Lamin-B1	LMNB1	0	0	0	1	0	1	0	0	0	3456400	0	4444600
E5KNY5	Leucine-rich PPR motif-containing protein	LRPPRC	0	0	0	4	0	2	0	0	0	3514700	0	0
Q96AG4	Leucine-rich repeat-containing protein 59	LRRC59	1	2	1	4	1	3	54880000	9723700	3528700	16869000	3536900	6384500
B4DH58	Magnesium transporter protein 1	MAGT1	0	3	0	3	0	2	0	61171000	0	16203000	0	23644000
B7Z3Y3	Microtubule-associated protein 7	MAP7	0	0	0	1	0	1	0	0	0	1233800	0	1983400
A1L1B7	MAP7D1 protein	MAP7D1	0	0	0	1	0	1	0	0	0	712170	0	417280
B4E0E9	Methionyl-tRNA synthetase	MARS	0	0	0	2	0	2	0	0	0	4257800	0	3748200
A0A0R4J2E8	Matrin-3	MATR3	0	2	3	11	10	10	0	24570000	59886000	65693000	70371000	67695000
B1AHB1	DNA replication licensing factor MCM5	MCM5	0	0	0	2	0	2	0	0	0	2849100	0	7000200
B3KUD7	DNA replication licensing factor MCM7	MCM7	0	0	0	2	1	3	0	0	0	2111000	1265200	11160000
Q9NU22	Midasin	MDN1	1	1	0	5	0	2	39831000	10832000	0	3068700	0	5149400
P46013	Proliferation marker protein Ki-67	MKI67	0	0	0	7	1	4	0	0	0	12304000	3471700	7517700
Q5JR04	Helicase MOV-10	MOV10	0	0	0	6	1	5	0	0	0	17004000	2840000	5670900
E5RHF4	39S ribosomal protein L15	MRPL15	0	0	0	2	0	1	0	0	0	4371000	0	4795900
E9PE17	28S ribosomal protein S17	MRPS17	0	0	0	2	1	2	0	0	0	9443400	8590900	8767000
B4DFG6	28S ribosomal protein S18b	MRPS18B	0	0	0	3	0	2	0	0	0	5682400	0	6022900
E7EPW2	28S ribosomal protein S25	MRPS25	0	1	0	4	0	3	0	2928800	0	6386200	0	4193400
Q9BYN8	28S ribosomal protein S26	MRPS26	0	0	0	2	0	1	0	0	0	5390700	0	6157500
D6RH20	28S ribosomal protein S27	MRPS27	0	1	1	3	3	3	0	2222700	7871300	20233000	12863000	25457000
A0A0S2Z5D2	28S ribosomal protein S28	MRPS28	0	0	0	2	1	2	0	0	0	7924800	10272000	13593000
Q92665	28S ribosomal protein S31	MRPS31	1	0	0	4	1	3	421960	0	0	15601000	3168700	6213900
A0A024R8L0	28S ribosomal protein S7	MRPS7	1	1	0	3	1	3	20877000	24479000	0	3685300	4916300	5432300
P82933	28S ribosomal protein S9	MRPS9	0	1	0	3	1	3	0	2935300	0	9232200	3281000	4207000
A0A024R9D2	Metadherin	MTDH	0	0	0	1	0	2	0	0	0	4526200	0	6038900
Q4VXM1	Monofunctional C1-tetrahydrofolate synthase	MTHFD1L	0	0	0	1	0	1	0	0	0	0	0	1356900
I3L1L3	Myb-binding protein 1A	MYBBP1A	1	2	5	22	14	19	65684000	341750000	150910000	276240000	416050000	379370000
Q7Z406	Myosin-14	MYH14	0	1	2	22	24	13	0	10969000	8869500	313010000	423200000	85096000
P14649	Myosin light chain 6B	MYL6B	0	1	0	2	1	0	0	0	0	3599600	0	0
J3QRN6	Unconventional myosin-Id	MYO1D	0	1	1	4	2	2	0	5875300	8736500	3289600	3932300	2773800
B3KTP9	NUCLEOLIN	NCL	0	1	6	13	10	11	0	15313000	59522000	102750000	78012000	277670000
K7EQ66	Nicalin	NCLN	0	0	0	2	0	1	0	0	0	2579700	0	2400800
U3KQP3	NADH dehydrogenase [ubiquinone] 1 alpha subcomplex subunit 13	NDUFA13	0	1	0	1	0	1	0	1721000	0	3582000	0	1594300
A0A024R9Z0	NADH dehydrogenase (Ubiquinone) 1 alpha subcomplex, 4, 9kDa	NDUFA4	0	0	0	1	0	1	0	0	0	1354900	0	1677000
O75489	NADH dehydrogenase [ubiquinone] iron-sulfur protein 3	NDUFS3	0	0	0	1	0	1	0	0	0	1965900	0	2130200
Q6FHM6	NHP2 non-histone chromosome protein 2-like 1	NHP2L1	0	0	0	4	1	4	0	0	0	9306200	15855000	16763000
C9J808	MKI67 FHA domain-interacting nucleolar phosphoprotein	NIFK	0	0	0	2	0	1	0	0	0	3521900	0	1798500
H3BUR4	RNA-binding protein NOB1	NOB1	0	0	0	1	0	1	0	0	0	2081200	0	1226900
Q5SY16	Polynucleotide 5-hydroxyl-kinase NOL9	NOL9	0	0	0	2	0	2	0	0	0	3207600	0	4561200
J3KN36	Nodal modulator 3	NOMO3	0	5	1	5	1	6	0	33349000	44691000	3381900	35919000	8832600
H7C367	Non-POU domain-containing octamer-binding protein	NONO	0	1	0	2	0	0	0	9013300	0	2072300	0	0
E9PFK5	Nucleolar protein 14	NOP14	0	0	0	1	0	1	0	0	0	1064700	0	799140
P46087	Probable 28S rRNA (cytosine(4447)-C(5))-methyltransferase	NOP2	0	1	2	10	10	10	0	19980000	16759000	110000000	59937000	106670000
A0PJ92	NOP56 protein	NOP56	0	0	0	7	2	6	0	0	0	15673000	15495000	23511000
O75607	Nucleoplasmin-3	NPM3	0	1	0	2	2	1	0	1210800	0	9880200	2483600	3267100
A0A0A0MQZ6	Ribosome biogenesis protein NSA2 homolog	NSA2	0	0	0	1	0	1	0	0	0	1923800	0	5972800
A0A024R5M9	Nuclear mitotic apparatus protein 1	NUMA1	1	0	2	16	6	16	6828500	0	1735100	76075000	18806000	46690000
Q8TEM1	Nuclear pore membrane glycoprotein 210	NUP210	0	3	1	3	0	4	0	20803000	16119000	5275700	0	10291000
B4DQJ4	Nuclear valosin-containing protein-like	NVL	0	0	0	1	0	1	0	0	0	1355000	0	2729400
Q59HE2	Ornithine aminotransferase	OAT	0	0	1	3	1	2	0	0	10226000	4431500	7660200	6613900
A0A087WUD3	Oligosaccharyltransferase complex subunit TC	OSTC	0	0	0	1	0	1	0	0	0	5180300	0	2395100
H0YC07	Oxidation resistance protein 1	OXR1	0	0	0	1	0	1	0	0	0	4990500	0	7259200
B4E0E1	Poly [ADP-ribose] polymerase	PARP1	0	1	1	3	1	3	0	7195900	13222000	3856800	7005400	8148200
E7EVG2	Protein polybromo-1	PBRM1	0	1	1	4	2	2	0	5172200	5882100	8370400	5761000	8524000
Q53SS8	Epididymis secretory protein Li 85	PCBP1	1	2	0	4	2	3	30663000	19299000	0	18026000	17065000	21937000
Q15366	Poly(rC)-binding protein 2	PCBP2	0	5	0	5	3	5	0	56572000	0	37058000	17471000	42241000
Q14690	Protein RRP5 homolog	PDCD11	0	1	0	15	12	13	0	22883000	0	44447000	22327000	35909000
A8K548	proline-, glutamic acid-, leucine-rich protein 1	PELP1	0	1	0	5	3	6	0	9869000	0	9030200	7729200	15561000
F5GY37	Prohibitin-2	PHB2	0	1	0	2	0	1	0	3428900	0	3265100	0	2378900
E7ET14	Lysine-specific demethylase PHF2	PHF2	0	0	0	1	0	1	0	0	0	2427500	0	2707200
A0A286YFM8	D-3-phosphoglycerate dehydrogenase	PHGDH	0	2	0	2	0	0	0	14659000	0	5175300	0	0
B1AK81	GPI-anchor transamidase	PIGK	0	0	0	1	0	1	0	0	0	925920	0	514140
Q8NBL9	GPI transamidase component PIG-S	PIGS	0	1	0	0	0	1	0	4611900	0	0	0	2618900
E7EX70	DNA-directed RNA polymerase I subunit RPA49	POLR1E	0	0	0	1	0	2	0	0	0	0	0	4600500
J3QT77	Serum paraoxonase/arylesterase 2	PON2	0	1	0	1	0	1	0	8196500	0	2437200	0	2965600
Q96F88	Processing of 1, ribonuclease P/MRP subunit	POP1	0	0	1	5	1	5	0	0	2605100	9089900	2273000	17508000
A0A0A6YYI3	Protein PPAN-P2RY11	PPAN-P2RY11	0	0	0	3	1	3	0	0	0	8451800	6933200	9082400
A0A0A0MRQ5	Peroxiredoxin-1	PRDX1	0	1	1	4	4	3	0	39500000	47585000	26670000	58065000	43513000
A0A0S2Z4A0	Protein kinase C substrate 80K-H isoform 4	PRKCSH	0	2	0	1	0	0	0	7610200	0	1794900	0	0
P78527	DNA-dependent protein kinase catalytic subunit	PRKDC	0	2	1	13	3	9	0	5850900	1737600	28718000	1340200	21101000
Q6P2Q9	Pre-mRNA-processing-splicing factor 8	PRPF8	0	1	2	8	5	6	0	4675400	5390100	17851000	7906100	11891000
A0A1U9X9A5	PRRC2A	PRRC2A	0	0	0	3	1	2	0	0	0	7301200	4328300	5797100
Q05CM9	PSIP1 protein	PSIP1	0	0	0	2	0	1	0	0	0	761650	0	2039100
P25786	Proteasome subunit alpha type-1	PSMA1	0	2	0	3	0	3	0	30327000	0	10900000	0	13990000
Q53GF5	Proteasome subunit alpha type-2	PSMA2	0	0	0	2	0	2	0	0	0	3795600	0	3500400
Q6IB71	Proteasome subunit alpha type-3	PSMA3	1	1	0	2	0	1	5499800	5252500	0	3860300	0	4491700
H0YMZ1	Proteasome subunit alpha type-4	PSMA4	1	2	0	3	1	1	3740600	16847000	0	27729000	8950500	11622000
Q5U0A0	Proteasome subunit alpha type-5	PSMA5	1	2	0	3	0	1	0	43709000	0	26203000	0	22275000
G3V295	Proteasome subunit alpha type-6	PSMA6	0	3	0	5	0	5	0	83944000	0	32263000	0	33236000
A0A0K0K1K4	Proteasome subunit alpha type-7	PSMA7	0	6	0	6	0	5	0	56029000	0	30580000	0	26883000
Q59GN1	Proteasome subunit beta type	PSMB1	0	1	0	0	0	1	0	10591000	0	0	0	4859600
A0A087WVV1	Proteasome subunit beta type-2	PSMB2	0	1	0	2	0	2	0	0	0	3164300	0	3464700
A0A140VK46	Proteasome subunit beta type-4	PSMB4	0	1	0	1	0	1	0	17977000	0	6395600	0	9771400
P28074	Proteasome subunit beta type-5	PSMB5	0	3	0	7	0	5	0	377270000	0	237180000	0	220210000
Q6IAT9	Proteasome subunit beta type-6	PSMB6	0	1	0	1	0	1	0	41479000	0	6933600	0	8812800
Q53XL8	Proteasome 26S subunit, ATPase, 1	PSMC1	0	4	0	3	0	2	0	23279000	0	12555000	0	4750600
A0A1W2PQS1	26S proteasome regulatory subunit 7	PSMC2	0	5	0	3	0	5	0	21017000	0	10830000	0	17141000
E9PKD5	26S proteasome regulatory subunit 6A	PSMC3	0	3	0	2	0	4	0	27425000	0	4613800	0	12674000
A8K2M0	Proteasome 26S subunit, ATPase, 4	PSMC4	0	3	0	2	0	4	0	36816000	0	15148000	0	7742300
Q59GS3	Proteasome 26S ATPase subunit 5 variant	PSMC5	0	4	0	5	1	3	0	99715000	0	10637000	3112100	11194000
B2R6D0	26S proteasome non-ATPase regulatory subunit 1	PSMD1	0	6	0	7	0	6	0	67443000	0	23431000	0	24821000
O00231	26S proteasome non-ATPase regulatory subunit 11	PSMD11	0	8	0	8	1	8	0	207260000	0	56937000	27852000	62429000
A0A0S2Z489	Proteasome 26S subunit, non-ATPase, 12	PSMD12	0	1	0	1	0	3	0	4626200	0	0	0	6058500
A0A024R201	Proteasome 26S subunit, non-ATPase, 13	PSMD13	0	4	0	5	0	4	0	43058000	0	23681000	0	22707000
Q4ZG77	PSMD14	PSMD14	0	1	0	1	0	1	0	19050000	0	10894000	0	6057600
Q13200	26S proteasome non-ATPase regulatory subunit 2	PSMD2	0	9	1	8	0	8	0	91287000	8931300	70577000	0	79996000
B3KNN7	26S proteasome non-ATPase regulatory subunit 3	PSMD3	0	9	1	8	2	9	0	159570000	0	25773000	4220200	20044000
Q15008	26S proteasome non-ATPase regulatory subunit 6	PSMD6	0	4	0	7	0	4	0	51497000	0	20975000	0	16222000
B2RD27	Proteasome 26S subunit, non-ATPase, 7	PSMD7	0	6	0	6	0	6	0	92755000	0	42801000	0	26606000
K7EJC1	26S proteasome non-ATPase regulatory subunit 8	PSMD8	0	1	0	2	0	1	0	28358000	0	13256000	0	23846000
A6NLN1	Polypyrimidine tract binding protein 1	PTBP1	0	2	0	5	4	4	0	9153300	0	20468000	6362500	6793700
Q9BSY0	PTDSS1 protein	PTDSS1	0	1	0	2	0	2	0	4850300	0	4228200	0	2908200
B4DGK8	Protein-tyrosine phosphatase mitochondrial 1	PTPMT1	0	1	0	1	0	1	0	613910	0	510390	0	422050
A0A0B4J2E5	Utp12 domain-containing protein	LOC102724159	0	1	0	5	3	2	0	9665400	0	16200000	5406400	8195000
A0A1B0GVU9	Glutamine--tRNA ligase	QARS	0	0	0	1	0	1	0	0	0	410730	0	0
A0A087X2C3	RAP2C, member of RAS oncogene family	RAP2C	0	0	0	1	0	1	0	0	0	1458600	0	2653800
B4DXW6	Arginyl-tRNA synthetase	RARS	0	0	0	2	0	1	0	0	0	1311400	0	978270
A5PLK7	RCC2 protein	RCC2	0	0	0	3	2	4	0	0	0	4870700	5328600	3877000
Q9Y2P8	RNA 3-terminal phosphate cyclase-like protein	RCL1	0	1	0	2	0	1	0	7988200	0	3987400	0	2400900
H0YL43	Reticulocalbin-2	RCN2	0	3	0	3	0	2	0	31010000	0	9244600	0	12132000
P35251	Replication factor C subunit 1	RFC1	0	0	0	2	1	2	0	0	0	1579000	633690	741680
F8W1G5	Ribonuclease kappa	RNASEK	0	1	0	2	0	2	0	15978000	0	10120000	0	14823000
Q99496	E3 ubiquitin-protein ligase RING2	RNF2	0	0	0	1	1	2	0	0	0	3938200	4403400	4527500
A8K800	Ribosome production factor 2 homolog	RPF2	0	0	0	4	0	4	0	0	0	16417000	0	10855000
P62906	60S ribosomal protein L10a	RPL10A	0	2	2	9	9	9	0	25926000	66211000	616390000	213130000	521820000
P30050	60S ribosomal protein L12	RPL12	0	2	1	5	6	6	0	12760000	25730000	187370000	99392000	221630000
Q9BSQ6	RPL13A protein	RPL13A	0	1	1	4	2	5	0	4247200	5187100	10679000	13070000	68324000
A8K7N0	Ribosomal protein L14	RPL14	0	1	1	1	0	1	0	15570000	34809000	50639000	0	136290000
A0A024R2Q4	Ribosomal protein L15	RPL15	0	3	4	8	9	9	0	31134000	76026000	77870000	168140000	198990000
M0R3D6	60S ribosomal protein L18a	RPL18A	0	1	2	7	3	6	0	5226600	16540000	157190000	76966000	86147000
Q6IAX2	RPL21 protein	RPL21	0	1	1	4	3	3	0	35436000	67022000	392130000	220160000	194390000
J3QRI7	60S ribosomal protein L26	RPL26	0	1	1	2	2	2	0	11852000	49275000	302810000	138750000	387280000
Q9Y3U8	60S ribosomal protein L36	RPL36	0	1	0	3	3	3	0	4542500	0	56607000	50335000	77582000
P36578	60S ribosomal protein L4	RPL4	2	6	9	20	21	22	57026000	59705000	251760000	362220000	806160000	1178900000
A0A024R814	Ribosomal protein L7	RPL7	0	5	7	15	12	14	0	62397000	218500000	870180000	399300000	719230000
B7Z4G0	Ribosomal protein L7-like 1	RPL7L1	0	1	0	1	0	1	0	0	0	0	0	1156300
D6RAN4	60S ribosomal protein L9	RPL9	0	0	1	4	1	4	0	0	9518600	34956000	16043000	24578000
A8K4Z4	60S acidic ribosomal protein P0	RPLP0	0	4	6	12	12	13	0	27852000	75908000	493910000	180790000	390710000
Q6IBR0	Dolichyl-diphosphooligosaccharide--protein glycosyltransferase subunit 1	RPN1	0	13	0	13	0	15	0	353380000	0	105160000	0	139010000
B2RE46	Ribophorin II	RPN2	0	8	0	8	0	6	0	114990000	0	35296000	0	35435000
P46783	40S ribosomal protein S10	RPS10	0	1	1	3	2	2	0	334280	16097000	3710300	1864700	2955800
P25398	40S ribosomal protein S12	RPS12	0	2	2	4	4	4	0	38135000	29123000	71479000	52656000	61807000
P62277	40S ribosomal protein S13	RPS13	1	2	4	8	6	8	13774000	16640000	75799000	476020000	128330000	299280000
A0A2R8Y811	40S ribosomal protein S14	RPS14	0	2	2	8	6	7	0	14362000	78889000	254700000	178610000	236480000
A0A024R1T1	Ribosomal protein S19 binding protein 1	RPS19BP1	0	0	0	1	0	1	0	0	0	1968800	0	5020000
P42677	40S ribosomal protein S27	RPS27	1	2	0	3	3	3	59013000	75382000	0	60554000	23143000	55428000
A0A248RGE3	40S ribosomal protein S27a	RPS27A	0	1	0	1	1	1	9042600	1847000000	44684000	1877000000	26766000	405020000
D6RG13	40S ribosomal protein S3a	RPS3A	1	2	4	12	11	12	57403000	17365000	54079000	479580000	238650000	302920000
B2R491	40S ribosomal protein S4, X isoform	RPS4X	2	7	7	15	13	14	38963000	35721000	123420000	597860000	220650000	313360000
M0QZN2	40S ribosomal protein S5	RPS5	1	4	1	4	3	4	23900000	13527000	13981000	8424600	9295000	10951000
Q96DV6	40S ribosomal protein S6	RPS6	0	3	4	12	8	10	0	17920000	95259000	489710000	234100000	389500000
Q5JR94	40S ribosomal protein S8	RPS8	0	3	5	10	8	11	0	29185000	123930000	377500000	222090000	320020000
B3KMR5	RRP12-like protein	RRP12	0	0	0	4	1	4	0	0	0	10493000	2564100	4178400
Q9Y224	RNA transcription, translation and transport factor protein	RTRAF	0	0	0	3	1	2	0	0	0	3221000	1538000	1974500
A0PJ47	SAFB2 protein	SAFB2	0	0	0	1	0	1	0	0	0	1227600	0	2058600
B3KNF6	Sec61 alpha 1 subunit	SEC61A1	0	1	0	2	0	0	0	4511900	0	6185000	0	0
Q8NC51	Plasminogen activator inhibitor 1 RNA-binding protein	SERBP1	0	1	0	2	2	2	0	13672000	0	6003500	15546000	8146100
Q53FG6	Splicing factor 3b, subunit 4 variant	SF3B4	0	1	0	1	1	1	0	5677300	0	3678900	6594800	7711000
Q8N1H4	transformer-2-beta (SFRS10) gene	SFRS10	0	0	1	2	0	2	0	0	0	4560900	0	4204200
A0A024R6D8	Splicing factor, arginine/serine-rich 5	SFRS5	0	1	1	2	2	2	0	11896000	21205000	19520000	24033000	29443000
B4E106	Monocarboxylate transporter 1	SLC16A1	0	2	0	2	1	1	0	27312000	0	17851000	11062000	14531000
Q71UA6	Neutral amino acid transporter B(0)	SLC1A5	0	0	0	1	0	1	0	0	0	1275500	0	683340
B4DLN1	Mitochondrial dicarboxylate carrier	SLC25A10	0	0	0	3	1	2	0	0	0	12972000	0	2631300
I3L1P8	Mitochondrial 2-oxoglutarate/malate carrier protein	SLC25A11	0	1	1	6	2	4	0	19088000	0	28566000	10963000	10492000
Q53GR7	Solute carrier family 25, member 13 (Citrin) variant	SLC25A13	0	2	0	6	1	4	0	21319000	0	21694000	6382600	18992000
F8VVM2	Phosphate carrier protein	SLC25A3	0	1	1	2	0	1	0	48353000	26145000	36763000	0	28024000
Q6I9V5	SLC25A6 protein	SLC25A6	0	2	1	3	2	3	113850000	355930000	63459000	345420000	77258000	252330000
B4E2Z3	4F2 cell-surface antigen heavy chain	SLC3A2	0	2	0	3	1	3	0	16165000	0	3332200	1942600	10083000
B7ZAX9	SWI/SNF-related matrix-associated actin-dependent regulator of chromatin subfamily A member 5	SMARCA5	0	0	0	5	2	5	0	0	0	12097000	6613100	10127000
Q86WI8	Integrase interactor 1 protein isoform D	SMARCB1	0	0	0	1	0	1	0	0	0	2293900	0	3205800
B4DYF9	SWI/SNF-related matrix-associatedactin-dependent regulator of chromatin subfamily C member 1	SMARCC1	0	0	0	1	0	1	0	0	0	1746400	0	2821900
B4DF22	SWI/SNF-related matrix-associatedactin-dependent regulator of chromatin subfamily C member 2	SMARCC2	0	0	0	1	0	1	0	0	0	409480	0	843110
M0R0G9	U1 small nuclear ribonucleoprotein A	SNRPA	0	0	0	1	0	1	0	0	0	7527400	0	4675600
B5BTZ8	Small nuclear ribonucleoprotein polypeptide B	SNRPB2	0	1	0	1	1	1	0	9507600	0	10184000	6747500	9075600
P62304	Small nuclear ribonucleoprotein E	SNRPE	0	1	0	1	1	1	0	2239700	0	2469700	2447100	4308600
P18583	Protein SON	SON	0	0	0	2	1	2	0	0	0	3475000	2569900	3086700
Q8NB90	Spermatogenesis-associated protein 5	SPATA5	0	0	0	2	0	1	0	0	0	2617700	0	0
R4GNG4	Putative methyltransferase C9orf114	SPOUT1	0	0	0	1	0	1	0	0	0	0	0	3088300
B3KPM8	85.1 kDa PROTEIN IN GREB-FEOA INTERGENIC REGION	SRBD1	0	0	0	3	0	2	0	0	0	3161300	0	4135300
P49458	Signal recognition particle 9 kDa protein	SRP9	0	1	0	1	2	2	0	3650400	0	6993700	3074500	3742700
A0A0S2Z4W1	Serine/arginine repetitive matrix 1 isoform 1	SRRM1	0	1	1	2	2	2	0	4012400	7068700	4422900	4860400	4597600
A0A087X2D0	Serine/arginine-rich-splicing factor 3	SRSF3	0	1	1	2	1	1	0	6936400	15641000	8494600	10756000	12286000
H0YIB4	Serine/arginine-rich-splicing factor 9	SRSF9	0	1	1	2	1	2	0	2983200	4152300	3528500	5320100	5431200
C9J3L8	Translocon-associated protein subunit alpha	SSR1	0	0	0	3	0	1	0	0	0	4843100	0	1070100
C9JA28	Translocon-associated protein subunit gamma	SSR3	0	1	0	1	0	1	0	2869400	0	2217500	0	2280000
A6NLM8	Translocon-associated protein subunit delta	SSR4	0	1	0	2	0	1	0	9515900	0	4520400	0	6445600
E9PNJ4	Stromal interaction molecule 1	STIM1	0	1	0	2	0	1	0	2240000	0	563380	0	494260
P46977	Dolichyl-diphosphooligosaccharide--protein glycosyltransferase subunit STT3A	STT3A	0	2	0	3	0	2	0	14411000	0	6177100	0	12063000
Q8TCJ2	Dolichyl-diphosphooligosaccharide--protein glycosyltransferase subunit STT3B	STT3B	0	2	1	3	0	3	0	19544000	4930700	6336400	0	7878300
H3BUD0	E3 ubiquitin-protein ligase CHIP	STUB1	0	1	0	2	0	2	0	8666300	0	4879800	0	4661300
A0A087WX29	TAR DNA-binding protein 43	TARDBP	0	0	0	2	0	1	0	0	0	2288300	0	1846900
Q9BW92	Threonine--tRNA ligase	TARS2	0	0	0	2	0	1	0	0	0	2454700	0	2305300
B4DY59	Transducin beta-like 2 protein	TBL2	0	0	0	4	1	4	0	0	0	10586000	8402800	14481000
B4DRA2	Treacle protein	TCOF1	0	0	0	1	0	1	0	0	0	2719200	0	2931300
B3KM97	Very-long-chain enoyl-CoA reductase	TECR	0	0	0	2	0	2	0	0	0	14127000	0	4764600
A0A024R169	Testis expressed sequence 10	TEX10	0	0	0	2	0	1	0	0	0	2120800	0	2554500
H7BYN3	Transcription factor A	TFAM	0	1	0	1	1	1	0	5609100	0	1985400	3727700	3787600
Q8WVM0	Dimethyladenosine transferase 1, mitochondrial	TFB1M	0	0	0	2	1	2	0	0	0	4683800	4018900	5674500
A8K6Q8	Transferrin receptor	TFR1	1	5	0	6	0	3	8581100	347750000	0	138344000	0	26293650
Q0VAB1	Translocase of inner mitochondrial membrane 50 homolog	TIMM50	0	1	0	2	1	2	0	4482600	0	5985000	2255800	4258300
J3QQY2	Calcium load-activated calcium channel	TMCO1	0	2	0	1	0	1	0	3601900	0	2290800	0	2971400
F5GX39	Transmembrane emp24 domain-containing protein 2	TMED2	0	1	0	1	0	1	0	6898600	0	547760	0	0
B2R8A2	Transmembrane emp24 domain-containing protein 9	TMED9	0	1	0	1	0	3	0	10118000	0	3577700	0	7069300
D6RAA6	Transmembrane protein 33	TMEM33	0	1	0	2	0	2	0	11560000	0	6306400	0	11171000
Q9NYL9	Tropomodulin-3	TMOD3	0	1	0	2	1	0	0	0	0	1555900	2268300	0
P11388	DNA topoisomerase 2-alpha	TOP2A	0	0	0	2	0	1	0	0	0	1753600	0	3910600
Q58F23	TPR protein	TPR	0	0	0	1	0	1	0	0	0	245810	0	552560
Q59FC6	Tumor rejection antigen (Gp96) 1 variant	TRA1	0	3	0	3	1	3	0	33399000	0	18571000	5593700	31160000
Q14669	E3 ubiquitin-protein ligase TRIP12	TRIP12	0	1	0	4	3	5	0	13729000	0	11530000	3987600	5628600
Q2NL82	Pre-rRNA-processing protein TSR1 homolog	TSR1	0	0	0	1	0	1	0	0	0	2082400	0	2074900
Q5JP53	Tubulin beta chain	TUBB	0	4	2	4	3	3	43975000	286460000	74190000	57964000	70873000	132630000
Q8IZ29	TUBB2C protein	TUBB2C	0	1	2	1	1	2	0	46940000	13613000	8178500	16055000	19770000
H9ZYJ2	Thioredoxin	TXN	0	1	0	1	0	1	0	10925000	0	2240600	0	4632000
Q7Z780	U2 small nuclear RNA auxiliary factor 1	U2AF1	0	0	0	1	0	1	0	0	0	3476100	0	4808100
O15042	U2 snRNP-associated SURP motif-containing protein	U2SURP	0	1	2	6	5	6	0	16357000	18163000	14486000	17654000	16092000
Q5HY81	Ubiquitin-like protein 4A	UBL4A	0	1	0	2	0	2	0	9567600	0	2972200	0	5759100
B4DNQ1	Nucleolar transcription factor 1	UBTF	0	0	0	4	0	4	0	0	0	10379000	0	16308000
A8KAK1	UDP-glucose ceramide glucosyltransferase-like 1	UGGT1	0	8	2	10	0	10	0	272580000	71619000	100180000	0	103760000
H3BP04	Cytochrome b-c1 complex subunit 2	UQCRC2	0	0	1	2	0	1	0	0	5715800	4113000	0	6453800
Q14694	Ubiquitin carboxyl-terminal hydrolase 10	USP10	0	0	0	3	0	2	0	0	0	4295600	0	3356200
V9HW80	Transitional endoplasmic reticulum ATPase	VCP	0	8	1	10	0	10	0	59230000	8467900	25597000	0	30767000
B4DEI3	Voltage-dependent anion-selective channel protein 1	VDAC1	0	0	0	1	0	1	0	0	0	2141400	0	975180
B4DKM5	Voltage-dependent anion-selective channel protein 2	VDAC2	0	3	0	5	4	4	0	42696000	0	51344000	15829000	20075000
Q9Y277	Voltage-dependent anion-selective channel protein 3	VDAC3	0	1	0	2	0	1	0	7966200	0	9766100	0	4351000
B3KRK8	VIMENTIN	VIM	0	1	1	4	5	6	0	0	6410900	5720100	7361900	18030000
B3KWD0	Exportin-1	XPO1	0	1	0	1	0	0	0	6610500	0	2428100	0	0
B4E0B9	5'-3' exoribonuclease 2	XRN2	0	0	0	4	2	4	0	0	0	7761400	9836600	16557000
Q6ZMY0	ATP-dependent RNA helicase A	YTHDC2	0	0	0	5	1	4	0	0	0	49595000	0	23880000
E9PG15	14-3-3 protein theta	YWHAQ	0	1	0	2	0	0	0	5713000	0	4945400	0	0
Q0D2N5	ZC3H11A protein	ZC3H11A	0	0	0	1	0	1	0	0	0	1101100	0	2211700
A8K9U6	zinc finger CCCH-type antiviral protein 1	ZC3HAV1	0	0	0	3	1	2	0	0	0	7442400	6031600	6797200
Q9NUD5	Zinc finger CCHC domain-containing protein 3	ZCCHC3	0	0	0	1	0	1	0	0	0	2913100	0	1885200
G3V1X1	Proline/serine-rich coiled-coil 2	ZFC3H1	0	0	0	1	0	1	0	0	0	1479200	0	1819900
G3XAG1	Zinc finger protein 512	ZNF512	0	0	1	2	1	2	0	0	7798100	3946300	8051800	7715300
H3BS42	Zinc finger protein 768	ZNF768	0	0	0	1	0	1	0	0	0	1311000	0	2811000
F5H6E2	Unconventional myosin-Ic	MYO1C	1	1	0	1	0	1	8888600	4928100	0	1379000	0	1132700
